# Supplementary material for: Sheep’s Second Cheese Whey Edible Coatings with Oregano and Clary Sage Essential Oils Used as Sustainable Packaging Material in Cheese
Source: Foods. 2024 Feb 23;13(5):674. doi: 10.3390/foods13050674 (PMC10931019; doi:10.3390/foods13050674)
Supplement: Supplementary file 1 [file foods-13-00674-s001.zip]

Archive with 1 entries (1 files):
- foods-2851517-supplementary.pdf
